# Supplementary material for: Two new species of Phyllanthus (Phyllanthaceae) from Thailand
Source: PhytoKeys. 2019 Dec 11;136:35–44. doi: 10.3897/phytokeys.136.47625 (PMC6920221; doi:10.3897/phytokeys.136.47625)
Supplement: XML Treatment for Phyllanthus huamotensis [file phytokeys.136.47625-treatment1.xml]

<!DOCTYPE tp:taxon-treatment
  PUBLIC "-//TaxonX//DTD Taxonomic Treatment Publishing DTD v0 20100105//EN" "tax-treatment-NSO.dtd">
<tp:taxon-treatment xmlns:tp="http://www.plazi.org/taxpub"><tp:treatment-meta><kwd-group><label>Taxon classification</label><kwd><named-content xmlns:xlink="http://www.w3.org/1999/xlink" content-type="kingdom">Plantae</named-content></kwd><kwd><named-content xmlns:xlink="http://www.w3.org/1999/xlink" content-type="order">Malpighiales</named-content></kwd><kwd><named-content xmlns:xlink="http://www.w3.org/1999/xlink" content-type="family">Phyllanthaceae</named-content></kwd></kwd-group><mixed-citation publication-type="journal"><person-group><name><surname>Pornpongrungrueng</surname><given-names>Pimwadee</given-names></name><name><surname>Chantaranothai</surname><given-names>Pranom</given-names></name><name><surname>Parnell</surname><given-names>John A.N.</given-names></name><name><surname>Hodkinson</surname><given-names>Trevor R.</given-names></name></person-group><article-title>Two new species of <italic><tp:taxon-name><tp:taxon-name-part taxon-name-part-type="genus" reg="Phyllanthus">Phyllanthus</tp:taxon-name-part></tp:taxon-name></italic> (<tp:taxon-name><tp:taxon-name-part taxon-name-part-type="family">Phyllanthaceae</tp:taxon-name-part></tp:taxon-name>) from Thailand</article-title><source>PhytoKeys</source><day>11</day><month>12</month><year>2019</year><volume>136</volume><fpage>35</fpage><lpage>44</lpage><pub-id pub-id-type="doi">10.3897/phytokeys.136.47625</pub-id></mixed-citation></tp:treatment-meta><tp:nomenclature><tp:taxon-name><object-id xmlns:xlink="http://www.w3.org/1999/xlink" content-type="arpha" xlink:type="simple">332DCBBB-E11B-51C6-9F50-5C9E826BDA63</object-id>
              <tp:taxon-name-part taxon-name-part-type="genus" reg="Phyllanthus">Phyllanthus</tp:taxon-name-part>
              <tp:taxon-name-part taxon-name-part-type="species" reg="huamotensis">huamotensis</tp:taxon-name-part>
              <object-id xmlns:xlink="http://www.w3.org/1999/xlink" content-type="ipni" xlink:type="simple">urn:lsid:ipni.org:names:77203519-1</object-id>
            </tp:taxon-name><tp:taxon-authority>Pornp., Chantar. &amp; J.Parn.</tp:taxon-authority><tp:taxon-status xmlns:xlink="http://www.w3.org/1999/xlink" xlink:type="simple">sp. nov.</tp:taxon-status><xref ref-type="fig" rid="F1">Figs 1</xref><xref ref-type="fig" rid="F2">, 2</xref></tp:nomenclature><tp:treatment-sec sec-type="diagnosis" id="SECID0EKGAC"><title>Diagnosis.</title><p><italic><tp:taxon-name><tp:taxon-name-part taxon-name-part-type="genus" reg="Phyllanthus">Phyllanthus</tp:taxon-name-part> <tp:taxon-name-part taxon-name-part-type="species" reg="huamotensis">huamotensis</tp:taxon-name-part></tp:taxon-name></italic> is one of the most distinct species of <italic><tp:taxon-name><tp:taxon-name-part taxon-name-part-type="genus" reg="Phyllanthus">Phyllanthus</tp:taxon-name-part></tp:taxon-name></italic> in Thailand, easily distinguished by its reddish branchlets and stem, conspicuous reddish venation, especially on the lower leaf surface, red sepals with long fimbriate margins and red capsule with a papillose-puberulous surface. It is most similar to <italic><tp:taxon-name><tp:taxon-name-part taxon-name-part-type="genus" reg="Phyllanthus">P.</tp:taxon-name-part> <tp:taxon-name-part taxon-name-part-type="species" reg="pulcher">pulcher</tp:taxon-name-part></tp:taxon-name></italic> Wall. ex Müll.Arg., but differs in its undershrub habit that is up to 30 cm high (<italic><tp:taxon-name><tp:taxon-name-part taxon-name-part-type="genus" reg="Phyllanthus">P.</tp:taxon-name-part> <tp:taxon-name-part taxon-name-part-type="species" reg="pulcher">pulcher</tp:taxon-name-part></tp:taxon-name></italic> is a shrub up to 1.5 m high), small sized leaves (2–9 × (2–)3–8 mm) (leaves in <italic><tp:taxon-name><tp:taxon-name-part taxon-name-part-type="genus" reg="Phyllanthus">P.</tp:taxon-name-part> <tp:taxon-name-part taxon-name-part-type="species" reg="pulcher">pulcher</tp:taxon-name-part></tp:taxon-name></italic> are 7–28 × 6–17 mm) with conspicuous reddish venation (inconspicuous on both leaf surfaces in <italic><tp:taxon-name><tp:taxon-name-part taxon-name-part-type="genus" reg="Phyllanthus">P.</tp:taxon-name-part> <tp:taxon-name-part taxon-name-part-type="species" reg="pulcher">pulcher</tp:taxon-name-part></tp:taxon-name></italic>) and a red capsule with a papillose-puberulous surface (glabrous in <italic><tp:taxon-name><tp:taxon-name-part taxon-name-part-type="genus" reg="Phyllanthus">P.</tp:taxon-name-part> <tp:taxon-name-part taxon-name-part-type="species" reg="pulcher">pulcher</tp:taxon-name-part></tp:taxon-name></italic>).</p></tp:treatment-sec><tp:treatment-sec sec-type="material" id="SECID0EZIAC"><title>Type.</title><p>Thailand. Tak, Umpang district, Doi Hua Mot; <named-content xmlns:xlink="http://www.w3.org/1999/xlink" content-type="dwc:verbatimCoordinates" xlink:type="simple"><named-content content-type="geo-json" specific-use="{&#34;type&#34;:&#34;Point&#34;,&#34;coordinates&#34;:[98.854333,16.043833]}" id="NCID0ECJAC" xlink:type="simple">16°2.63'N, 98°51.26'E</named-content></named-content>; alt. 901 m; 22 Aug. 2019; <italic>P. Pornpongrungrueng</italic>, <italic>N. Triyutthachai</italic>, <italic>S. Ninkaew &amp; S. Sukcharoen 1287</italic> (<bold><italic>holotype</italic></bold> KKU; <bold><italic>isotypes</italic></bold> BKF, K, QBG, TCD).</p></tp:treatment-sec><tp:treatment-sec sec-type="description" id="SECID0ETJAC"><title>Description.</title><p>Undershrubs up to 30 cm high, branchlets and stem reddish, terete, young branchlets minutely puberulous. <italic>Stipules</italic> triangular-lanceolate, 0.5–1 × 0.3–0.5 mm, glabrous. <italic>Leaves</italic> alternate; petioles 0.4–0.9 mm long, glabrous; lamina broadly ovate, obovate, rounded, broadly elliptic, ovate-oblong, 2–9 × (2–)3–8 mm, subcoriaceous, glabrous on both surfaces, base oblique, cordate, broadly cuneate, truncate, rounded, margin entire, revolute, apex acute, acuminate, rounded; nerves in 4–6 pairs; reticulation reddish, conspicuous, especially on the lower surface. <italic>Flowers</italic> red, unisexual; staminate flowers 2–3(–4) in axillary fascicles in proximal axils; pistillate flower solitary in distal axils. <italic>Bracts</italic> subulate, 0.2–0.3 × 0.1–0.2 mm, glabrous. <italic>Staminate flowers</italic>: pedicel 4–10 mm long, glabrous; sepals 4, red, triangular, rhombic-ovate, lanceolate, 1.5–2 × 1–1.2 mm, glabrous, margin long fimbriate; disc glands 4, reniform; stamens 4, staminal column ca. 0.2 mm long, anthers ca. 0.2 mm long, transversely dehiscent. <italic>Pistillate flowers</italic>: pedicel 7–17 mm long, glabrous; sepals 5–6, red, rhombic-ovate, 1.5–3 × 0.6–1 mm, membranous, glabrous, margin fimbriate; disc glands 5 or 6, free, obovate with truncate apex; ovary superior, ca. 0.7 mm diam., 3-locular, ovules 2 per locule, papillose-puberulous; styles 3, free, ca. 0.1 mm long; stigmas nearly completely bifid, ca. 0.2 mm long, glabrous. <italic>Fruits</italic> capsule, red, 2.5–3 mm diam., papillose-puberulous; pedicel 7–17 mm long. <italic>Seeds</italic> trigonous, brown, 1.5–1.8 × 1.1–1.2 mm, surface transversely striate.</p><fig id="F1" position="float" orientation="portrait"><object-id xmlns:xlink="http://www.w3.org/1999/xlink" content-type="doi" xlink:type="simple">10.3897/phytokeys.136.47625.figure1</object-id><object-id xmlns:xlink="http://www.w3.org/1999/xlink" content-type="arpha" xlink:type="simple">DBEAC3EB-FE3A-5AE3-BB6E-2ABB5840E49F</object-id><label>Figure 1.</label><caption><p><italic><tp:taxon-name><tp:taxon-name-part taxon-name-part-type="genus" reg="Phyllanthus">Phyllanthus</tp:taxon-name-part> <tp:taxon-name-part taxon-name-part-type="species" reg="huamotensis">huamotensis</tp:taxon-name-part></tp:taxon-name></italic> Pornp., Chantar. &amp; J.Parn., sp. nov. <bold>A</bold> habit <bold>B, C</bold> leaf shapes (<bold>B</bold> adaxial surface <bold>C</bold> abaxial surface) <bold>D</bold> stipule <bold>E</bold> pistillate flower <bold>F</bold> staminate flower <bold>G</bold> mature capsule. Drawn by Pimwadee Pornpongrungrueng.</p></caption><graphic xmlns:xlink="http://www.w3.org/1999/xlink" xlink:href="phytokeys-136-035-g001.jpg" position="float" orientation="portrait" xlink:type="simple" id="oo_364085.jpg"><uri content-type="original_file" xlink:type="simple">https://binary.pensoft.net/fig/364085</uri></graphic></fig><fig id="F2" position="float" orientation="portrait"><object-id xmlns:xlink="http://www.w3.org/1999/xlink" content-type="doi" xlink:type="simple">10.3897/phytokeys.136.47625.figure2</object-id><object-id xmlns:xlink="http://www.w3.org/1999/xlink" content-type="arpha" xlink:type="simple">8AAD2BF4-B274-5A9D-AA99-0F0EEA91C36D</object-id><label>Figure 2.</label><caption><p><italic><tp:taxon-name><tp:taxon-name-part taxon-name-part-type="genus" reg="Phyllanthus">Phyllanthus</tp:taxon-name-part> <tp:taxon-name-part taxon-name-part-type="species" reg="huamotensis">huamotensis</tp:taxon-name-part></tp:taxon-name></italic> Pornp., Chantar. &amp; J.Parn., sp. nov. <bold>A, B</bold> habit <bold>C</bold> branchlet showing axillary fascicle of staminate flowers <bold>D</bold> branchlet showing pistillate flower <bold>E</bold> branchlet showing young red capsule. <bold>A</bold> Photo by Natthawut Triyuttachai <bold>B, C</bold> photos by Suchart Chanhomhual <bold>D, E</bold> photos by Kanokorn Ruengsawang.</p></caption><graphic xmlns:xlink="http://www.w3.org/1999/xlink" xlink:href="phytokeys-136-035-g002.jpg" position="float" orientation="portrait" xlink:type="simple" id="oo_364086.jpg"><uri content-type="original_file" xlink:type="simple">https://binary.pensoft.net/fig/364086</uri></graphic></fig></tp:treatment-sec><tp:treatment-sec sec-type="phenology" id="SECID0EXMAC"><title>Phenology.</title><p>Flowering and fruiting period is June to December.</p></tp:treatment-sec><tp:treatment-sec sec-type="habitat" id="SECID0E3MAC"><title>Habitat and distribution.</title><p>This species grows on open limestone hills, at 880–937 m above sea level. Currently, it is known only from the type location Doi Huamot, Tak province in northern Thailand.</p></tp:treatment-sec><tp:treatment-sec sec-type="conservation status" id="SECID0EBNAC"><title>Conservation status.</title><p>The species is only known from the type locality. It should be categorised as Critically endangered [CR, B1ab (iii)] according to the IUCN Red List Criteria and Categories version 3.1 (<xref ref-type="bibr" rid="B4">IUCN 2012</xref>). The extent of occurrence is estimated to be less than 20 km<sup>2</sup> and this species is found in a restricted area on open limestone hills which is a threatened ecosystem.</p></tp:treatment-sec><tp:treatment-sec sec-type="etymology" id="SECID0ENNAC"><title>Etymology.</title><p>The name of this species is given, based on the location where the plant was first discovered.</p></tp:treatment-sec><tp:treatment-sec sec-type="Vernacular" id="SECID0ESNAC"><title>Vernacular.</title><p>Ma Kham Pom Din Huamot.</p></tp:treatment-sec><tp:treatment-sec sec-type="material" id="SECID0EXNAC"><title>Additional specimens examined.</title><p><bold>Thailand</bold>: Tak, Umpang district, Doi Hua Mot; <named-content xmlns:xlink="http://www.w3.org/1999/xlink" content-type="dwc:verbatimCoordinates" xlink:type="simple"><named-content content-type="geo-json" specific-use="{&#34;type&#34;:&#34;Point&#34;,&#34;coordinates&#34;:[98.865500,15.941000]}" id="NCID0ECOAC" xlink:type="simple">15°56.46'N, 98°51.93'E</named-content></named-content>; alt. 937 m; 2 Dec. 2018; <italic>P. Pornpongrungrueng</italic>, <italic>N. Triyutthachai &amp; P. Chantaranothai 1270</italic> (BKF, KKU), ibid.; <named-content xmlns:xlink="http://www.w3.org/1999/xlink" content-type="dwc:verbatimCoordinates" xlink:type="simple"><named-content content-type="geo-json" specific-use="{&#34;type&#34;:&#34;Point&#34;,&#34;coordinates&#34;:[98.848000,15.856667]}" id="NCID0EOOAC" xlink:type="simple">15°51.40'N, 98°50.88'E</named-content></named-content>; alt. 882 m; 22 Aug. 2019; <italic>P. Pornpongrungrueng</italic>, <italic>S. Ninkaew</italic>, <italic>S. Sukcharoen &amp; N. Triyutthachai 1285</italic> (BKF, KKU, TCD).</p></tp:treatment-sec><ref-list><ref id="B4"><mixed-citation xmlns:xlink="http://www.w3.org/1999/xlink" xlink:type="simple"><institution xlink:type="simple">IUCN</institution> (<year>2012</year>) IUCN Red List Categories and Criteria: Version 3.1 (2<sup>nd</sup> edn). Gland and Cambridge, 32 pp.</mixed-citation></ref></ref-list></tp:taxon-treatment>
