# Supplementary material for: Two new species of Phyllanthus (Phyllanthaceae) from Thailand
Source: PhytoKeys. 2019 Dec 11;136:35–44. doi: 10.3897/phytokeys.136.47625 (PMC6920221; doi:10.3897/phytokeys.136.47625)
Supplement: XML Treatment for Phyllanthus chantaranothaii [file phytokeys.136.47625-treatment2.xml]

<!DOCTYPE tp:taxon-treatment
  PUBLIC "-//TaxonX//DTD Taxonomic Treatment Publishing DTD v0 20100105//EN" "tax-treatment-NSO.dtd">
<tp:taxon-treatment xmlns:tp="http://www.plazi.org/taxpub"><tp:treatment-meta><kwd-group><label>Taxon classification</label><kwd><named-content xmlns:xlink="http://www.w3.org/1999/xlink" content-type="kingdom">Plantae</named-content></kwd><kwd><named-content xmlns:xlink="http://www.w3.org/1999/xlink" content-type="order">Malpighiales</named-content></kwd><kwd><named-content xmlns:xlink="http://www.w3.org/1999/xlink" content-type="family">Phyllanthaceae</named-content></kwd></kwd-group><mixed-citation publication-type="journal"><person-group><name><surname>Pornpongrungrueng</surname><given-names>Pimwadee</given-names></name><name><surname>Chantaranothai</surname><given-names>Pranom</given-names></name><name><surname>Parnell</surname><given-names>John A.N.</given-names></name><name><surname>Hodkinson</surname><given-names>Trevor R.</given-names></name></person-group><article-title>Two new species of <italic><tp:taxon-name><tp:taxon-name-part taxon-name-part-type="genus" reg="Phyllanthus">Phyllanthus</tp:taxon-name-part></tp:taxon-name></italic> (<tp:taxon-name><tp:taxon-name-part taxon-name-part-type="family">Phyllanthaceae</tp:taxon-name-part></tp:taxon-name>) from Thailand</article-title><source>PhytoKeys</source><day>11</day><month>12</month><year>2019</year><volume>136</volume><fpage>35</fpage><lpage>44</lpage><pub-id pub-id-type="doi">10.3897/phytokeys.136.47625</pub-id></mixed-citation></tp:treatment-meta><tp:nomenclature><tp:taxon-name><object-id xmlns:xlink="http://www.w3.org/1999/xlink" content-type="arpha" xlink:type="simple">EFB83474-1292-5AAF-8E0A-49BFE5B2673A</object-id>
              <tp:taxon-name-part taxon-name-part-type="genus" reg="Phyllanthus">Phyllanthus</tp:taxon-name-part>
              <tp:taxon-name-part taxon-name-part-type="species" reg="chantaranothaii">chantaranothaii</tp:taxon-name-part>
              <object-id xmlns:xlink="http://www.w3.org/1999/xlink" content-type="ipni" xlink:type="simple">urn:lsid:ipni.org:names:77203520-1</object-id>
            </tp:taxon-name><tp:taxon-authority>Pornp., J.Parn. &amp; Hodk.</tp:taxon-authority><tp:taxon-status xmlns:xlink="http://www.w3.org/1999/xlink" xlink:type="simple">sp. nov.</tp:taxon-status><xref ref-type="fig" rid="F3">Figs 3</xref><xref ref-type="fig" rid="F4">, 4</xref></tp:nomenclature><tp:treatment-sec sec-type="diagnosis" id="SECID0ELAAE"><title>Diagnosis.</title><p><italic><tp:taxon-name><tp:taxon-name-part taxon-name-part-type="genus" reg="Phyllanthus">Phyllanthus</tp:taxon-name-part> <tp:taxon-name-part taxon-name-part-type="species" reg="chantaranothaii">chantaranothaii</tp:taxon-name-part></tp:taxon-name></italic> is most similar to <italic><tp:taxon-name><tp:taxon-name-part taxon-name-part-type="genus" reg="Phyllanthus">P.</tp:taxon-name-part> <tp:taxon-name-part taxon-name-part-type="species" reg="pulcher">pulcher</tp:taxon-name-part></tp:taxon-name></italic>, but differs in its puberulous upper leaf surface with white, simple and dendritic hairs and pistillate flowers that have red, narrowly lanceolate sepals with a white long fimbriate margin, puberulous on the outer side and puberulous pedicel, whereas in <italic><tp:taxon-name><tp:taxon-name-part taxon-name-part-type="genus" reg="Phyllanthus">P.</tp:taxon-name-part> <tp:taxon-name-part taxon-name-part-type="species" reg="pulcher">pulcher</tp:taxon-name-part></tp:taxon-name></italic>, the leaf is glabrous on both surfaces and the sepals of the pistillate flower are rhombic-ovate with the upper part greenish and lower part red, glabrous on the outside and glabrous pedicel.</p></tp:treatment-sec><tp:treatment-sec sec-type="material" id="SECID0ESBAE"><title>Type.</title><p>Thailand. Tak, Umpang district, Pa La Ta waterfall, <named-content xmlns:xlink="http://www.w3.org/1999/xlink" content-type="dwc:verbatimCoordinates" xlink:type="simple"><named-content content-type="geo-json" specific-use="{&#34;type&#34;:&#34;Point&#34;,&#34;coordinates&#34;:[98.856167,15.819000]}" id="NCID0E2BAE" xlink:type="simple">15°49.14'N, 98°51.37'E</named-content></named-content>, alt. ca. 500 m, 23 Aug. 2019, <italic>P. Pornpongrungrueng</italic>, <italic>S. Ninkaew</italic>, <italic>S. Sukcharoen &amp; N. Triyutthachai 1291</italic> (<bold><italic>holotype</italic></bold> KKU; <bold><italic>isotypes</italic></bold> BKF, K, QBG, TCD).</p></tp:treatment-sec><tp:treatment-sec sec-type="description" id="SECID0EMCAE"><title>Description.</title><p>Small shrubs up to 80 cm high, branchlets terete, young branchlets puberulous with white, simple and dendritic hairs. <italic>Stipules</italic> lanceolate-subulate, 1.4–2 × 0.1–0.4 mm, glabrous. <italic>Leaves</italic> alternate; petioles ca. 0.5 mm long, glabrous; lamina oblong, obovate, 1–2.1 × 0.5–0.8 cm, membranous, upper surface puberulous with white, simple and dendritic hairs, lower surface glabrous, base oblique, margin entire, revolute, apex mucronate; nerves in 4–7 pairs; reticulation inconspicuous on both surfaces. <italic>Flowers</italic> unisexual; staminate flowers 2–3 in axillary fascicles along lower half of the branchlets; pistillate flower solitary in leaf-axils along upper half of the branchlets. <italic>Bracts</italic> subulate, 0.6–1.4 × ca. 0.2 mm, puberulous-glabrous. <italic>Staminate flowers</italic>: pedicel 5–11 mm long, glabrous; sepals 4, red, triangular, rhombic-ovate, 2–3 × ca. 1 mm, glabrous, margin white long fimbriate; disc glands 4, reniform; stamens 4, staminal column ca. 0.2 mm long, anthers ca. 0.2 mm long, transversely dehiscent. <italic>Pistillate flowers</italic>: pedicel 8–11 mm long, puberulous; sepals 6, reddish, narrowly lanceolate, 3–3.5 × 0.5–0.8 mm, outer surface puberulous, margin white long fimbriate; disc glands 6, free, obovate with truncate apex; ovary superior, ca. 1 mm diam., 3-locular, ovules 2 per locule, glabrous or papillose; styles 3, free, ca. 0.1 mm long; stigmas nearly completely bifid, 0.4–0.6 mm long, glabrous. <italic>Fruits</italic> capsule, young capsule white to pale greenish, 2.5–4 mm diam., glabrous or papillose; pedicel 5–13 mm long. <italic>Seeds</italic> trigonous, brown, 1.5–2 × 1–1.3 mm, surface transversely striate.</p><fig id="F3" position="float" orientation="portrait"><object-id xmlns:xlink="http://www.w3.org/1999/xlink" content-type="doi" xlink:type="simple">10.3897/phytokeys.136.47625.figure3</object-id><object-id xmlns:xlink="http://www.w3.org/1999/xlink" content-type="arpha" xlink:type="simple">BAE8086C-626A-584C-9A17-6DBF862A956E</object-id><label>Figure 3.</label><caption><p><italic><tp:taxon-name><tp:taxon-name-part taxon-name-part-type="genus" reg="Phyllanthus">Phyllanthus</tp:taxon-name-part> <tp:taxon-name-part taxon-name-part-type="species" reg="chantaranothaii">chantaranothaii</tp:taxon-name-part></tp:taxon-name></italic> Pornp., J.Parn. &amp; Hodk., sp. nov. <bold>A</bold> habit <bold>B, C</bold> leaf shapes (<bold>B</bold> adaxial surface <bold>C</bold> abaxial surface) <bold>D</bold> stipule <bold>E</bold> pistillate flower <bold>F</bold> staminate flower <bold>G</bold> young capsule <bold>H</bold> mature capsule. Drawn by Pimwadee Pornpongrungrueng.</p></caption><graphic xmlns:xlink="http://www.w3.org/1999/xlink" xlink:href="phytokeys-136-035-g003.jpg" position="float" orientation="portrait" xlink:type="simple" id="oo_364087.jpg"><uri content-type="original_file" xlink:type="simple">https://binary.pensoft.net/fig/364087</uri></graphic></fig><fig id="F4" position="float" orientation="portrait"><object-id xmlns:xlink="http://www.w3.org/1999/xlink" content-type="doi" xlink:type="simple">10.3897/phytokeys.136.47625.figure4</object-id><object-id xmlns:xlink="http://www.w3.org/1999/xlink" content-type="arpha" xlink:type="simple">23B4B31D-AB7D-57A9-B3FC-3937E681FB61</object-id><label>Figure 4.</label><caption><p><italic><tp:taxon-name><tp:taxon-name-part taxon-name-part-type="genus" reg="Phyllanthus">Phyllanthus</tp:taxon-name-part> <tp:taxon-name-part taxon-name-part-type="species" reg="chantaranothaii">chantaranothaii</tp:taxon-name-part></tp:taxon-name></italic> Pornp., J.Parn. &amp; Hodk., sp. nov. <bold>A</bold> habit <bold>B</bold> branchlet showing axillary fascicle of staminate flowers <bold>C</bold> branchlet showing pistillate flower <bold>D</bold> branchlet showing young capsule <bold>E</bold> branchlet showing mature capsule. <bold>A–C</bold> photos by Natthawut Triyuttachai <bold>D, E</bold> photos by Siriyakorn Sukcharoen.</p></caption><graphic xmlns:xlink="http://www.w3.org/1999/xlink" xlink:href="phytokeys-136-035-g004.jpg" position="float" orientation="portrait" xlink:type="simple" id="oo_364088.jpg"><uri content-type="original_file" xlink:type="simple">https://binary.pensoft.net/fig/364088</uri></graphic></fig></tp:treatment-sec><tp:treatment-sec sec-type="phenology" id="SECID0ESFAE"><title>Phenology.</title><p>Flowering and fruiting from August to November.</p></tp:treatment-sec><tp:treatment-sec sec-type="habitat" id="SECID0EXFAE"><title>Habitat and distribution.</title><p>This species grows in mixed deciduous forest, at ca. 500 m elevation. It is currently known from the type location near Pa La Ta waterfall and Doi Huamot, Tak province, Thailand.</p></tp:treatment-sec><tp:treatment-sec sec-type="conservation status" id="SECID0E3FAE"><title>Conservation status.</title><p>As only the type collection, which was collected from mixed deciduous forest, has been investigated in detail, more field exploration in similar habitats in the surrounding areas should be conducted in order to provide a more accurate distribution range of this species. However, based on information that is available to us, this species is preliminarily categorised here as Endangered [EN, B1ab(i, iv)], according to the IUCN Red List Criteria and Categories version 3.1 (<xref ref-type="bibr" rid="B4">IUCN 2012</xref>). The extent of occurrence is estimated to be less than 50 km<sup>2</sup> and, previously, it was found in two locations (Doi Huamot and Pa La Ta waterfall in Umpang district, Tak province), but recently, the extent of occurrence seems to be in decline, because the species has not been found in Doi Huamot since it was first photographed in November 2008.</p></tp:treatment-sec><tp:treatment-sec sec-type="etymology" id="SECID0EIGAE"><title>Etymology.</title><p>The name of this species honours Prof. Dr. Pranom Chantaranothai for his major contributions to plant taxonomy, in general, but especially for his extensive work on <italic><tp:taxon-name><tp:taxon-name-part taxon-name-part-type="genus" reg="Phyllanthus">Phyllanthus</tp:taxon-name-part></tp:taxon-name></italic> in the Flora of Thailand.</p></tp:treatment-sec><tp:treatment-sec sec-type="Vernacular" id="SECID0EVGAE"><title>Vernacular.</title><p>Mayom Noi.</p></tp:treatment-sec><ref-list><ref id="B4"><mixed-citation xmlns:xlink="http://www.w3.org/1999/xlink" xlink:type="simple"><institution xlink:type="simple">IUCN</institution> (<year>2012</year>) IUCN Red List Categories and Criteria: Version 3.1 (2<sup>nd</sup> edn). Gland and Cambridge, 32 pp.</mixed-citation></ref></ref-list></tp:taxon-treatment>
